# Supplementary material for: Association of Matrix Metalloproteinase 9 (MMP-9) Polymorphisms with Asthma Risk: A Meta-Analysis
Source: Can Respir J. 2019 Feb 25;2019:9260495. doi: 10.1155/2019/9260495 (PMC6410464; doi:10.1155/2019/9260495)
Supplement: Supplementary Materials — Publication bias results of Egger's test on MMP-9 −1562 C > T polymorphism and asthma susceptibility. [file 9260495.f1.xlsx]

## Sheet: Sheet1
Table 4.Publication bias results of Egger's test on -1562 C>T polymorphism and asthma susceptibility.
	t	P-value
Dominant model	-0.55	0.623
Recessive model	-0.12	0.918
Homozygote model	-0.1	0.602
Allele model	-0.58	0.6
